# Supplementary material for: SiOx/C Composite Anode for Lithium-Ion Battery with Improved Performance Using Graphene Quantum Dots and Carbon Nanoparticles
Source: Molecules. 2024 May 30;29(11):2578. doi: 10.3390/molecules29112578 (PMC11174013; doi:10.3390/molecules29112578)
Supplement: Supplementary file 1 [file molecules-29-02578-s001.zip]

Archive with 1 entries (1 files):
- molecules-2966829-supplementary.pdf
